# Supplementary material for: Novel Differentially Expressed LncRNAs Regulate Artemisinin Biosynthesis in Artemisia annua
Source: Life (Basel). 2024 Nov 12;14(11):1462. doi: 10.3390/life14111462 (PMC11595271; doi:10.3390/life14111462)
Supplement: Supplementary file 1 [file life-14-01462-s001.zip › Supplementary_Tables.xlsx]

## Sheet: Table S1
Table S1. Summary of the raw sequencing data for the high artemisinin-producing (HAP) and low artemisinin-producing (LAP) Artemisinia annua chemotypes
Sample name	Raw reads	Clean reads	Clean bases (Gb)	Error rate(%)	Q30(%)	GC(%)
LAP1	100116570	89233550	13.39	0.01	94.05	52.22
LAP2	98388150	79893186	11.98	0.01	93.4	52.55
LAP3	97030474	82550360	12.38	0.01	93.44	52.15
HAP1	89905412	79926248	11.99	0.01	93.44	52.69
HAP2	92808548	79436788	11.92	0.01	93.74	52.72
HAP3	89937318	77970728	11.7	0.01	94.15	53.65

## Sheet: Table S2
Table S2. Differentially expressed lncRNAs cis-acting target genes in Artemisia annua. IN = Non significantly changed; DOWN = Down-regulated; UP = Up-regulated
lncRNA_ID	mRNA_ID	Predicted product abbreviation
MSTRG.24919.1	CTI12_AA311070	IN
MSTRG.24919.1	CTI12_AA311080	IN
MSTRG.48266.4	CTI12_AA593100	IN
MSTRG.34927.1	CTI12_AA430810	IN
MSTRG.51894.2	CTI12_AA631250	IN
MSTRG.33773.1	CTI12_AA417200	IN
MSTRG.19827.4	CTI12_AA249550	IN
MSTRG.31963.1	CTI12_AA396650	IN
MSTRG.39609.2	CTI12_AA489440	IN
MSTRG.49566.2	CTI12_AA599990	IN
MSTRG.23475.3	CTI12_AA292670	IN
MSTRG.8613.1	CTI12_AA112640	IN
MSTRG.46132.1	CTI12_AA567300	IN
MSTRG.42779.3	CTI12_AA422770	IN
MSTRG.22894.4	CTI12_AA287020	IN
MSTRG.17435.3	CTI12_AA221590	IN
MSTRG.23259.2	CTI12_AA290300	IN
MSTRG.23693.4	CTI12_AA295700	IN
MSTRG.47409.1	CTI12_AA583840	IN
MSTRG.22407.8	CTI12_AA278240	IN
MSTRG.22407.8	CTI12_AA278250	IN
MSTRG.22407.8	CTI12_AA278260	IN
MSTRG.34679.3	CTI12_AA429430	IN
MSTRG.20400.2	CTI12_AA255590	IN
MSTRG.20400.2	CTI12_AA255600	IN
MSTRG.51438.1	CTI12_AA628120	IN
MSTRG.2680.2	CTI12_AA036760	IN
MSTRG.7175.6	CTI12_AA094720	IN
MSTRG.23892.1	CTI12_AA298060	IN
MSTRG.15540.7	CTI12_AA191040	IN
MSTRG.46173.2	CTI12_AA521290	IN
MSTRG.35731.1	CTI12_AA443660	IN
MSTRG.15540.6	CTI12_AA191040	IN
MSTRG.40827.1	CTI12_AA492150	IN
MSTRG.46777.1	CTI12_AA575370	IN
MSTRG.28937.3	CTI12_AA359340	IN
MSTRG.25324.2	CTI12_AA267520	IN
MSTRG.2697.4	CTI12_AA036910	IN
MSTRG.2282.4	CTI12_AA031580	IN
MSTRG.2282.4	CTI12_AA031590	IN
MSTRG.33964.1	CTI12_AA423800	IN
MSTRG.35666.2	CTI12_AA440610	IN
MSTRG.27684.2	CTI12_AA343070	IN
MSTRG.33454.1	CTI12_AA416570	IN
MSTRG.46809.5	CTI12_AA575780	IN
MSTRG.6274.2	CTI12_AA082530	IN
MSTRG.17155.1	CTI12_AA217260	IN
MSTRG.6055.1	CTI12_AA079860	IN
MSTRG.46208.3	CTI12_AA559100	IN
MSTRG.4495.3	CTI12_AA056470	IN
MSTRG.3612.8	CTI12_AA048180	IN
MSTRG.41723.1	CTI12_AA513600	IN
MSTRG.42561.2	CTI12_AA521390	IN
MSTRG.40237.3	CTI12_AA495430	IN
MSTRG.10819.2	CTI12_AA146430	IN
MSTRG.39626.1	CTI12_AA488300	IN
MSTRG.34535.2	CTI12_AA185570	IN
MSTRG.35514.2	CTI12_AA364360	IN
MSTRG.2546.3	CTI12_AA035210	IN
MSTRG.19006.2	CTI12_AA215530	IN
MSTRG.36963.2	CTI12_AA456070	IN
MSTRG.38493.6	CTI12_AA475970	IN
MSTRG.4622.2	CTI12_AA059920	IN
MSTRG.41806.2	CTI12_AA513290	IN
MSTRG.1867.1	CTI12_AA026980	IN
MSTRG.7263.2	CTI12_AA095410	IN
MSTRG.42066.2	CTI12_AA516670	IN
MSTRG.24824.2	CTI12_AA309840	IN
MSTRG.21819.3	CTI12_AA273500	IN
MSTRG.37002.1	CTI12_AA456950	IN
MSTRG.24954.2	CTI12_AA309900	IN
MSTRG.31230.2	CTI12_AA387700	IN
MSTRG.50263.1	CTI12_AA616970	IN
MSTRG.34679.2	CTI12_AA429430	IN
MSTRG.25024.2	CTI12_AA316120	IN
MSTRG.17907.2	CTI12_AA226640	IN
MSTRG.6707.1	CTI12_AA087870	IN
MSTRG.25298.2	CTI12_AA315810	IN
MSTRG.33718.2	CTI12_AA415620	IN
MSTRG.33718.2	CTI12_AA415630	IN
MSTRG.18472.2	CTI12_AA233700	IN
MSTRG.10302.3	CTI12_AA083410	IN
MSTRG.912.2	CTI12_AA011440	IN
MSTRG.912.2	CTI12_AA011450	IN
MSTRG.27731.1	CTI12_AA343780	IN
MSTRG.35390.1	CTI12_AA433310	IN
MSTRG.38570.3	CTI12_AA476530	IN
MSTRG.9101.3	CTI12_AA119010	IN
MSTRG.10788.3	CTI12_AA141010	IN
MSTRG.35625.1	CTI12_AA440540	IN
MSTRG.26891.2	CTI12_AA279420	IN
MSTRG.6462.1	CTI12_AA086530	IN
MSTRG.46226.2	CTI12_AA566510	IN
MSTRG.51852.1	CTI12_AA631000	IN
MSTRG.12919.1	CTI12_AA167640	IN
MSTRG.25603.2	CTI12_AA318930	IN
MSTRG.34815.3	CTI12_AA387420	IN
MSTRG.37857.2	CTI12_AA466710	IN
MSTRG.36749.3	CTI12_AA452780	IN
MSTRG.16398.8	CTI12_AA207860	IN
MSTRG.29792.3	CTI12_AA372470	IN
MSTRG.29792.3	CTI12_AA372490	IN
MSTRG.29792.3	CTI12_AA372510	IN
MSTRG.29792.3	CTI12_AA372530	IN
MSTRG.29792.3	CTI12_AA372540	IN
MSTRG.13063.2	CTI12_AA168830	IN
MSTRG.10197.2	CTI12_AA135540	IN
MSTRG.28605.1	CTI12_AA354290	IN
MSTRG.28585.1	CTI12_AA349240	IN
MSTRG.43811.3	CTI12_AA535620	IN
MSTRG.31401.3	CTI12_AA390280	IN
MSTRG.21759.5	CTI12_AA273190	IN
MSTRG.26159.1	CTI12_AA325010	IN
MSTRG.43833.1	CTI12_AA490640	IN
MSTRG.17025.2	CTI12_AA216430	IN
MSTRG.30936.2	CTI12_AA383250	IN
MSTRG.30396.1	CTI12_AA374440	IN
MSTRG.35533.2	CTI12_AA436520	IN
MSTRG.25971.2	CTI12_AA112850	IN
MSTRG.25971.2	CTI12_AA112870	IN
MSTRG.34650.2	CTI12_AA427940	IN
MSTRG.11416.4	CTI12_AA147900	IN
MSTRG.30415.5	CTI12_AA378900	IN
MSTRG.24565.1	CTI12_AA306280	IN
MSTRG.8410.5	CTI12_AA107260	IN
MSTRG.29046.1	CTI12_AA360490	IN
MSTRG.29046.1	CTI12_AA360480	IN
MSTRG.9996.1	CTI12_AA131900	IN
MSTRG.31964.1	CTI12_AA396660	IN
MSTRG.41674.2	CTI12_AA512170	IN
MSTRG.10171.2	CTI12_AA134510	IN
MSTRG.6801.1	CTI12_AA090180	IN
MSTRG.32479.3	CTI12_AA402930	UP
MSTRG.9415.4	CTI12_AA114750	UP
MSTRG.9415.4	CTI12_AA114770	UP
MSTRG.33773.1	CTI12_AA417180	UP
MSTRG.22443.1	CTI12_AA282640	UP
MSTRG.22443.1	CTI12_AA282650	UP
MSTRG.5369.1	CTI12_AA070030	UP
MSTRG.5369.1	CTI12_AA070040	UP
MSTRG.5369.1	CTI12_AA070050	UP
MSTRG.5369.1	CTI12_AA070070	UP
MSTRG.5369.1	CTI12_AA070060	UP
MSTRG.27514.4	CTI12_AA317140	UP
MSTRG.27514.4	CTI12_AA317150	UP
MSTRG.27514.4	CTI12_AA317160	UP
MSTRG.40793.1	CTI12_AA500330	UP
MSTRG.25192.1	CTI12_AA313790	UP
MSTRG.25192.1	CTI12_AA313820	UP
MSTRG.25192.1	CTI12_AA313830	UP
MSTRG.42671.1	CTI12_AA523380	UP
MSTRG.41049.1	CTI12_AA388400	UP
MSTRG.31963.1	CTI12_AA396590	UP
MSTRG.31963.1	CTI12_AA396600	UP
MSTRG.31963.1	CTI12_AA396610	UP
MSTRG.31963.1	CTI12_AA396630	UP
MSTRG.31963.1	CTI12_AA396640	UP
MSTRG.31963.1	CTI12_AA396620	UP
MSTRG.39609.2	CTI12_AA489410	UP
MSTRG.37684.1	CTI12_AA463460	UP
MSTRG.20009.1	CTI12_AA252440	UP
MSTRG.8843.1	CTI12_AA117030	UP
MSTRG.8843.1	CTI12_AA117040	UP
MSTRG.8843.1	CTI12_AA117050	UP
MSTRG.8843.1	CTI12_AA117060	UP
MSTRG.42779.3	CTI12_AA422740	UP
MSTRG.42779.3	CTI12_AA422750	UP
MSTRG.22894.4	CTI12_AA286980	UP
MSTRG.17435.3	CTI12_AA221550	UP
MSTRG.17435.3	CTI12_AA221570	UP
MSTRG.23259.2	CTI12_AA290290	UP
MSTRG.10829.1	CTI12_AA141270	UP
MSTRG.20780.1	CTI12_AA124230	UP
MSTRG.20780.1	CTI12_AA124240	UP
MSTRG.7250.1	CTI12_AA095930	UP
MSTRG.7250.1	CTI12_AA095940	UP
MSTRG.7250.1	CTI12_AA095960	UP
MSTRG.8632.1	CTI12_AA115130	UP
MSTRG.20400.2	CTI12_AA255560	UP
MSTRG.20400.2	CTI12_AA255570	UP
MSTRG.20091.1	CTI12_AA142970	UP
MSTRG.2680.2	CTI12_AA036770	UP
MSTRG.2680.2	CTI12_AA036780	UP
MSTRG.2680.2	CTI12_AA036790	UP
MSTRG.2680.2	CTI12_AA036810	UP
MSTRG.7175.6	CTI12_AA094730	UP
MSTRG.7175.6	CTI12_AA094750	UP
MSTRG.7175.6	CTI12_AA094770	UP
MSTRG.7175.6	CTI12_AA094790	UP
MSTRG.16302.1	CTI12_AA176240	UP
MSTRG.31296.1	CTI12_AA387940	UP
MSTRG.15540.7	CTI12_AA191030	UP
MSTRG.15540.7	CTI12_AA191020	UP
MSTRG.38750.1	CTI12_AA476110	UP
MSTRG.15540.6	CTI12_AA191030	UP
MSTRG.15540.6	CTI12_AA191020	UP
MSTRG.46777.1	CTI12_AA575380	UP
MSTRG.25324.2	CTI12_AA267550	UP
MSTRG.25324.2	CTI12_AA267530	UP
MSTRG.16195.4	CTI12_AA113820	UP
MSTRG.2697.4	CTI12_AA036920	UP
MSTRG.2697.4	CTI12_AA036930	UP
MSTRG.2697.4	CTI12_AA036940	UP
MSTRG.2697.4	CTI12_AA036950	UP
MSTRG.2282.4	CTI12_AA031510	UP
MSTRG.2282.4	CTI12_AA031540	UP
MSTRG.2282.4	CTI12_AA031560	UP
MSTRG.2282.4	CTI12_AA031570	UP
MSTRG.3402.1	CTI12_AA044830	UP
MSTRG.3402.1	CTI12_AA044840	UP
MSTRG.33044.1	CTI12_AA407980	UP
MSTRG.33044.1	CTI12_AA407990	UP
MSTRG.33044.1	CTI12_AA408000	UP
MSTRG.25241.1	CTI12_AA313730	UP
MSTRG.25241.1	CTI12_AA313750	UP
MSTRG.35666.2	CTI12_AA440640	UP
MSTRG.35666.2	CTI12_AA440650	UP
MSTRG.35666.2	CTI12_AA440670	UP
MSTRG.27684.2	CTI12_AA343080	UP
MSTRG.1726.1	CTI12_AA025010	UP
MSTRG.1726.1	CTI12_AA025020	UP
MSTRG.1726.1	CTI12_AA025030	UP
MSTRG.25824.1	CTI12_AA319830	UP
MSTRG.25824.1	CTI12_AA319850	UP
MSTRG.25824.1	CTI12_AA319860	UP
MSTRG.25824.1	CTI12_AA319820	UP
MSTRG.27065.1	CTI12_AA337480	UP
MSTRG.27065.1	CTI12_AA337490	UP
MSTRG.27065.1	CTI12_AA337470	UP
MSTRG.39961.1	CTI12_AA492930	UP
MSTRG.39961.1	CTI12_AA492940	UP
MSTRG.39961.1	CTI12_AA492920	UP
MSTRG.39961.1	CTI12_AA492950	UP
MSTRG.33454.1	CTI12_AA416520	UP
MSTRG.33454.1	CTI12_AA416530	UP
MSTRG.33454.1	CTI12_AA416550	UP
MSTRG.44833.1	CTI12_AA551120	UP
MSTRG.17155.1	CTI12_AA217290	UP
MSTRG.17155.1	CTI12_AA217300	UP
MSTRG.41679.2	CTI12_AA512200	UP
MSTRG.6055.1	CTI12_AA079830	UP
MSTRG.6055.1	CTI12_AA079840	UP
MSTRG.46208.3	CTI12_AA559120	UP
MSTRG.4495.3	CTI12_AA056420	UP
MSTRG.4495.3	CTI12_AA056430	UP
MSTRG.33910.1	CTI12_AA418470	UP
MSTRG.33910.1	CTI12_AA418480	UP
MSTRG.7905.1	CTI12_AA104730	UP
MSTRG.7905.1	CTI12_AA104720	UP
MSTRG.44888.1	CTI12_AA542490	UP
MSTRG.40237.3	CTI12_AA495420	UP
MSTRG.10819.2	CTI12_AA146440	UP
MSTRG.10819.2	CTI12_AA146470	UP
MSTRG.10819.2	CTI12_AA146460	UP
MSTRG.16443.1	CTI12_AA058450	UP
MSTRG.16443.1	CTI12_AA058460	UP
MSTRG.16443.1	CTI12_AA058430	UP
MSTRG.34535.2	CTI12_AA185500	UP
MSTRG.34535.2	CTI12_AA185510	UP
MSTRG.34535.2	CTI12_AA185530	UP
MSTRG.34535.2	CTI12_AA185540	UP
MSTRG.34535.2	CTI12_AA185550	UP
MSTRG.34535.2	CTI12_AA185560	UP
MSTRG.47136.1	CTI12_AA510840	UP
MSTRG.47136.1	CTI12_AA510850	UP
MSTRG.10619.3	CTI12_AA139780	UP
MSTRG.10619.3	CTI12_AA139800	UP
MSTRG.10619.3	CTI12_AA139810	UP
MSTRG.9278.1	CTI12_AA120640	UP
MSTRG.38747.1	CTI12_AA476060	UP
MSTRG.32791.1	CTI12_AA403770	UP
MSTRG.2546.3	CTI12_AA035190	UP
MSTRG.2546.3	CTI12_AA035180	UP
MSTRG.19006.2	CTI12_AA215540	UP
MSTRG.19006.2	CTI12_AA215550	UP
MSTRG.19006.2	CTI12_AA215570	UP
MSTRG.20497.10	CTI12_AA258570	UP
MSTRG.20497.10	CTI12_AA258590	UP
MSTRG.20497.10	CTI12_AA258600	UP
MSTRG.20497.10	CTI12_AA258610	UP
MSTRG.38493.6	CTI12_AA475980	UP
MSTRG.4622.2	CTI12_AA059950	UP
MSTRG.4622.2	CTI12_AA059990	UP
MSTRG.4622.2	CTI12_AA060010	UP
MSTRG.4622.2	CTI12_AA060020	UP
MSTRG.4622.2	CTI12_AA060000	UP
MSTRG.8040.1	CTI12_AA106510	UP
MSTRG.8040.1	CTI12_AA106540	UP
MSTRG.10728.3	CTI12_AA133260	UP
MSTRG.10728.3	CTI12_AA133270	UP
MSTRG.1867.1	CTI12_AA027000	UP
MSTRG.40228.1	CTI12_AA495120	UP
MSTRG.29251.1	CTI12_AA357990	UP
MSTRG.7263.2	CTI12_AA095380	UP
MSTRG.26008.1	CTI12_AA263200	UP
MSTRG.33842.1	CTI12_AA416890	UP
MSTRG.24824.2	CTI12_AA309810	UP
MSTRG.24824.2	CTI12_AA309820	UP
MSTRG.24824.2	CTI12_AA309830	UP
MSTRG.21819.3	CTI12_AA273460	UP
MSTRG.21819.3	CTI12_AA273470	UP
MSTRG.21819.3	CTI12_AA273490	UP
MSTRG.14612.1	CTI12_AA188140	UP
MSTRG.41679.7	CTI12_AA512200	UP
MSTRG.12039.1	CTI12_AA083510	UP
MSTRG.12039.1	CTI12_AA083540	UP
MSTRG.12039.1	CTI12_AA083550	UP
MSTRG.12039.1	CTI12_AA083520	UP
MSTRG.12039.1	CTI12_AA083560	UP
MSTRG.50263.1	CTI12_AA616980	UP
MSTRG.45752.2	CTI12_AA562620	UP
MSTRG.25024.2	CTI12_AA316140	UP
MSTRG.38080.1	CTI12_AA470520	UP
MSTRG.6707.1	CTI12_AA087890	UP
MSTRG.6707.1	CTI12_AA087910	UP
MSTRG.6707.1	CTI12_AA087920	UP
MSTRG.6707.1	CTI12_AA087930	UP
MSTRG.35234.1	CTI12_AA369350	UP
MSTRG.11858.1	CTI12_AA153700	UP
MSTRG.11858.1	CTI12_AA153660	UP
MSTRG.11858.1	CTI12_AA153690	UP
MSTRG.7059.1	CTI12_AA093040	UP
MSTRG.7059.1	CTI12_AA093050	UP
MSTRG.7059.1	CTI12_AA093060	UP
MSTRG.7059.1	CTI12_AA093030	UP
MSTRG.18472.2	CTI12_AA233690	UP
MSTRG.10302.3	CTI12_AA083330	UP
MSTRG.10302.3	CTI12_AA083350	UP
MSTRG.10302.3	CTI12_AA083370	UP
MSTRG.10302.3	CTI12_AA083380	UP
MSTRG.10302.3	CTI12_AA083400	UP
MSTRG.10302.3	CTI12_AA083390	UP
MSTRG.121.1	CTI12_AA002530	UP
MSTRG.121.1	CTI12_AA002570	UP
MSTRG.121.1	CTI12_AA002600	UP
MSTRG.121.1	CTI12_AA002620	UP
MSTRG.121.1	CTI12_AA002540	UP
MSTRG.27731.1	CTI12_AA343820	UP
MSTRG.27731.1	CTI12_AA343840	UP
MSTRG.2245.1	CTI12_AA031080	UP
MSTRG.25742.1	CTI12_AA320460	UP
MSTRG.38570.3	CTI12_AA476550	UP
MSTRG.30357.1	CTI12_AA378210	UP
MSTRG.30357.1	CTI12_AA378220	UP
MSTRG.30357.1	CTI12_AA378230	UP
MSTRG.9101.3	CTI12_AA118950	UP
MSTRG.9101.3	CTI12_AA118970	UP
MSTRG.45162.1	CTI12_AA555050	UP
MSTRG.10788.3	CTI12_AA140920	UP
MSTRG.10788.3	CTI12_AA140960	UP
MSTRG.10788.3	CTI12_AA140980	UP
MSTRG.10788.3	CTI12_AA141000	UP
MSTRG.10788.3	CTI12_AA140970	UP
MSTRG.10788.3	CTI12_AA140990	UP
MSTRG.25287.1	CTI12_AA315070	UP
MSTRG.25287.1	CTI12_AA315100	UP
MSTRG.35625.1	CTI12_AA440510	UP
MSTRG.34212.1	CTI12_AA424410	UP
MSTRG.17201.2	CTI12_AA198540	UP
MSTRG.12629.1	CTI12_AA163760	UP
MSTRG.12629.1	CTI12_AA163810	UP
MSTRG.2501.10	CTI12_AA034420	UP
MSTRG.2501.10	CTI12_AA034440	UP
MSTRG.2501.10	CTI12_AA034450	UP
MSTRG.2501.10	CTI12_AA034430	UP
MSTRG.2501.10	CTI12_AA034460	UP
MSTRG.26891.2	CTI12_AA279450	UP
MSTRG.26891.2	CTI12_AA279440	UP
MSTRG.6462.1	CTI12_AA086460	UP
MSTRG.6462.1	CTI12_AA086480	UP
MSTRG.6462.1	CTI12_AA086520	UP
MSTRG.6462.1	CTI12_AA086430	UP
MSTRG.10109.2	CTI12_AA072540	UP
MSTRG.10109.2	CTI12_AA072550	UP
MSTRG.10109.2	CTI12_AA072530	UP
MSTRG.12919.1	CTI12_AA167670	UP
MSTRG.25320.1	CTI12_AA315440	UP
MSTRG.25320.1	CTI12_AA315450	UP
MSTRG.48968.1	CTI12_AA601320	UP
MSTRG.25603.2	CTI12_AA318910	UP
MSTRG.25603.2	CTI12_AA318920	UP
MSTRG.33773.4	CTI12_AA417180	UP
MSTRG.36749.3	CTI12_AA452740	UP
MSTRG.36749.3	CTI12_AA452750	UP
MSTRG.36749.3	CTI12_AA452760	UP
MSTRG.16398.8	CTI12_AA207870	UP
MSTRG.16398.8	CTI12_AA207900	UP
MSTRG.13063.2	CTI12_AA168840	UP
MSTRG.13063.2	CTI12_AA168850	UP
MSTRG.10197.2	CTI12_AA135530	UP
MSTRG.28605.1	CTI12_AA354260	UP
MSTRG.28605.1	CTI12_AA354270	UP
MSTRG.28585.1	CTI12_AA349250	UP
MSTRG.28585.1	CTI12_AA349270	UP
MSTRG.43811.3	CTI12_AA535600	UP
MSTRG.21759.5	CTI12_AA273200	UP
MSTRG.26864.1	CTI12_AA331190	UP
MSTRG.26864.1	CTI12_AA331200	UP
MSTRG.26864.1	CTI12_AA331210	UP
MSTRG.36009.1	CTI12_AA446650	UP
MSTRG.36009.1	CTI12_AA446660	UP
MSTRG.4206.1	CTI12_AA055310	UP
MSTRG.4206.1	CTI12_AA055330	UP
MSTRG.4206.1	CTI12_AA055350	UP
MSTRG.39986.1	CTI12_AA490230	UP
MSTRG.39986.1	CTI12_AA490240	UP
MSTRG.6700.1	CTI12_AA087800	UP
MSTRG.6700.1	CTI12_AA087840	UP
MSTRG.6700.1	CTI12_AA087870	UP
MSTRG.6700.1	CTI12_AA087890	UP
MSTRG.6700.1	CTI12_AA087910	UP
MSTRG.6700.1	CTI12_AA087920	UP
MSTRG.6700.1	CTI12_AA087860	UP
MSTRG.17025.2	CTI12_AA216350	UP
MSTRG.17025.2	CTI12_AA216380	UP
MSTRG.17025.2	CTI12_AA216400	UP
MSTRG.17025.2	CTI12_AA216420	UP
MSTRG.10728.2	CTI12_AA133260	UP
MSTRG.10728.2	CTI12_AA133270	UP
MSTRG.11772.1	CTI12_AA153400	UP
MSTRG.7747.1	CTI12_AA094190	UP
MSTRG.7747.1	CTI12_AA094200	UP
MSTRG.7747.1	CTI12_AA094170	UP
MSTRG.4573.3	CTI12_AA042270	UP
MSTRG.4573.3	CTI12_AA042280	UP
MSTRG.4573.3	CTI12_AA042290	UP
MSTRG.16783.1	CTI12_AA212570	UP
MSTRG.16783.1	CTI12_AA212600	UP
MSTRG.16783.1	CTI12_AA212590	UP
MSTRG.35533.2	CTI12_AA436480	UP
MSTRG.15732.1	CTI12_AA119290	UP
MSTRG.1295.1	CTI12_AA020370	UP
MSTRG.30415.5	CTI12_AA378890	UP
MSTRG.30415.5	CTI12_AA378880	UP
MSTRG.43963.1	CTI12_AA538790	UP
MSTRG.37775.1	CTI12_AA465450	UP
MSTRG.37775.1	CTI12_AA465460	UP
MSTRG.30994.1	CTI12_AA387410	UP
MSTRG.51349.1	CTI12_AA627430	UP
MSTRG.34489.1	CTI12_AA425510	UP
MSTRG.34489.1	CTI12_AA425540	UP
MSTRG.34489.1	CTI12_AA425550	UP
MSTRG.34489.1	CTI12_AA425520	UP
MSTRG.1683.1	CTI12_AA024750	UP
MSTRG.24565.1	CTI12_AA306230	UP
MSTRG.24565.1	CTI12_AA306260	UP
MSTRG.24565.1	CTI12_AA306270	UP
MSTRG.8410.5	CTI12_AA107240	UP
MSTRG.8410.5	CTI12_AA107250	UP
MSTRG.29046.1	CTI12_AA360440	UP
MSTRG.29046.1	CTI12_AA360460	UP
MSTRG.29046.1	CTI12_AA360450	UP
MSTRG.30375.1	CTI12_AA176810	UP
MSTRG.30375.1	CTI12_AA176820	UP
MSTRG.30375.1	CTI12_AA176830	UP
MSTRG.9996.1	CTI12_AA131860	UP
MSTRG.41674.2	CTI12_AA512180	UP
MSTRG.41674.2	CTI12_AA512190	UP
MSTRG.4006.1	CTI12_AA053360	UP
MSTRG.8668.1	CTI12_AA114310	UP
MSTRG.8668.1	CTI12_AA114330	UP
MSTRG.32479.3	CTI12_AA402970	UP
MSTRG.32479.3	CTI12_AA402940	UP
MSTRG.24919.1	CTI12_AA311100	UP
MSTRG.24919.1	CTI12_AA311120	UP
MSTRG.9415.4	CTI12_AA114720	UP
MSTRG.9415.4	CTI12_AA114740	UP
MSTRG.9415.4	CTI12_AA114700	UP
MSTRG.9415.4	CTI12_AA114730	UP
MSTRG.22443.1	CTI12_AA282600	UP
MSTRG.22443.1	CTI12_AA282610	UP
MSTRG.2785.1	CTI12_AA037480	UP
MSTRG.2785.1	CTI12_AA037490	UP
MSTRG.2785.1	CTI12_AA037510	UP
MSTRG.2785.1	CTI12_AA037520	UP
MSTRG.48993.1	CTI12_AA601610	UP
MSTRG.25192.1	CTI12_AA313770	UP
MSTRG.24786.1	CTI12_AA311810	UP
MSTRG.24786.1	CTI12_AA311820	UP
MSTRG.19827.4	CTI12_AA249580	UP
MSTRG.19827.4	CTI12_AA249600	UP
MSTRG.19827.4	CTI12_AA249620	UP
MSTRG.41049.1	CTI12_AA388410	UP
MSTRG.31308.1	CTI12_AA388370	UP
MSTRG.31308.1	CTI12_AA388380	UP
MSTRG.31308.1	CTI12_AA388330	UP
MSTRG.49566.2	CTI12_AA600000	UP
MSTRG.20009.1	CTI12_AA252490	UP
MSTRG.20009.1	CTI12_AA252500	UP
MSTRG.20009.1	CTI12_AA252540	UP
MSTRG.20009.1	CTI12_AA252510	UP
MSTRG.8613.1	CTI12_AA112650	UP
MSTRG.8843.1	CTI12_AA117120	UP
MSTRG.8843.1	CTI12_AA117070	UP
MSTRG.8843.1	CTI12_AA117080	UP
MSTRG.8843.1	CTI12_AA117100	UP
MSTRG.42779.3	CTI12_AA422810	UP
MSTRG.40796.1	CTI12_AA500330	UP
MSTRG.17435.3	CTI12_AA221610	UP
MSTRG.23259.2	CTI12_AA290340	UP
MSTRG.23259.2	CTI12_AA290330	UP
MSTRG.23259.2	CTI12_AA290350	UP
MSTRG.23259.2	CTI12_AA290370	UP
MSTRG.10829.1	CTI12_AA141230	UP
MSTRG.10829.1	CTI12_AA141250	UP
MSTRG.20780.1	CTI12_AA124270	UP
MSTRG.20780.1	CTI12_AA124290	UP
MSTRG.20780.1	CTI12_AA124310	UP
MSTRG.20780.1	CTI12_AA124300	UP
MSTRG.7250.1	CTI12_AA095870	UP
MSTRG.7250.1	CTI12_AA095880	UP
MSTRG.7250.1	CTI12_AA095910	UP
MSTRG.7250.1	CTI12_AA095890	UP
MSTRG.7250.1	CTI12_AA095920	UP
MSTRG.41407.1	CTI12_AA508880	UP
MSTRG.22407.8	CTI12_AA278220	UP
MSTRG.50380.1	CTI12_AA618280	UP
MSTRG.20400.2	CTI12_AA255610	UP
MSTRG.20091.1	CTI12_AA142920	UP
MSTRG.7175.6	CTI12_AA094710	UP
MSTRG.23892.1	CTI12_AA297980	UP
MSTRG.23892.1	CTI12_AA297990	UP
MSTRG.23892.1	CTI12_AA298050	UP
MSTRG.23892.1	CTI12_AA298030	UP
MSTRG.16302.1	CTI12_AA176230	UP
MSTRG.31296.1	CTI12_AA387970	UP
MSTRG.31296.1	CTI12_AA388000	UP
MSTRG.42532.1	CTI12_AA520060	UP
MSTRG.38750.1	CTI12_AA476070	UP
MSTRG.38750.1	CTI12_AA476080	UP
MSTRG.28937.3	CTI12_AA359350	UP
MSTRG.43246.1	CTI12_AA530500	UP
MSTRG.16195.4	CTI12_AA113740	DOWN
MSTRG.16195.4	CTI12_AA113770	DOWN
MSTRG.16195.4	CTI12_AA113780	DOWN
MSTRG.16195.4	CTI12_AA113790	DOWN
MSTRG.16195.4	CTI12_AA113730	DOWN
MSTRG.16195.4	CTI12_AA113750	DOWN
MSTRG.2697.4	CTI12_AA036840	DOWN
MSTRG.2697.4	CTI12_AA036870	DOWN
MSTRG.2697.4	CTI12_AA036900	DOWN
MSTRG.2697.4	CTI12_AA036850	DOWN
MSTRG.2697.4	CTI12_AA036860	DOWN
MSTRG.26601.2	CTI12_AA331020	DOWN
MSTRG.3402.1	CTI12_AA044920	DOWN
MSTRG.43176.1	CTI12_AA528210	DOWN
MSTRG.33964.1	CTI12_AA423790	DOWN
MSTRG.27684.2	CTI12_AA343050	DOWN
MSTRG.27684.2	CTI12_AA343060	DOWN
MSTRG.25824.1	CTI12_AA319810	DOWN
MSTRG.48796.1	CTI12_AA598560	DOWN
MSTRG.33454.1	CTI12_AA416580	DOWN
MSTRG.33454.1	CTI12_AA416600	DOWN
MSTRG.33454.1	CTI12_AA416610	DOWN
MSTRG.6274.2	CTI12_AA082420	DOWN
MSTRG.6274.2	CTI12_AA082440	DOWN
MSTRG.6274.2	CTI12_AA082450	DOWN
MSTRG.6274.2	CTI12_AA082460	DOWN
MSTRG.6274.2	CTI12_AA082480	DOWN
MSTRG.6274.2	CTI12_AA082490	DOWN
MSTRG.6055.1	CTI12_AA079910	DOWN
MSTRG.6055.1	CTI12_AA079870	DOWN
MSTRG.6055.1	CTI12_AA079890	DOWN
MSTRG.4495.3	CTI12_AA056490	DOWN
MSTRG.4495.3	CTI12_AA056500	DOWN
MSTRG.4495.3	CTI12_AA056520	DOWN
MSTRG.4495.3	CTI12_AA056510	DOWN
MSTRG.3612.8	CTI12_AA048200	DOWN
MSTRG.3612.8	CTI12_AA048190	DOWN
MSTRG.7905.1	CTI12_AA104780	DOWN
MSTRG.41819.1	CTI12_AA511000	DOWN
MSTRG.41819.1	CTI12_AA511010	DOWN
MSTRG.16443.1	CTI12_AA058500	DOWN
MSTRG.16443.1	CTI12_AA058490	DOWN
MSTRG.39626.1	CTI12_AA488310	DOWN
MSTRG.34535.2	CTI12_AA185580	DOWN
MSTRG.34535.2	CTI12_AA185600	DOWN
MSTRG.34535.2	CTI12_AA185620	DOWN
MSTRG.34535.2	CTI12_AA185640	DOWN
MSTRG.34535.2	CTI12_AA185650	DOWN
MSTRG.35514.2	CTI12_AA364340	DOWN
MSTRG.35514.2	CTI12_AA364350	DOWN
MSTRG.47136.1	CTI12_AA510870	DOWN
MSTRG.10619.3	CTI12_AA139730	DOWN
MSTRG.27217.1	CTI12_AA338440	DOWN
MSTRG.9278.1	CTI12_AA120630	DOWN
MSTRG.38747.1	CTI12_AA476090	DOWN
MSTRG.38747.1	CTI12_AA476100	DOWN
MSTRG.32791.1	CTI12_AA403790	DOWN
MSTRG.32791.1	CTI12_AA403820	DOWN
MSTRG.32791.1	CTI12_AA403780	DOWN
MSTRG.2546.3	CTI12_AA035240	DOWN
MSTRG.2546.3	CTI12_AA035220	DOWN
MSTRG.19006.2	CTI12_AA215520	DOWN
MSTRG.4622.2	CTI12_AA059850	DOWN
MSTRG.4622.2	CTI12_AA059860	DOWN
MSTRG.4622.2	CTI12_AA059910	DOWN
MSTRG.34469.1	CTI12_AA427310	DOWN
MSTRG.34469.1	CTI12_AA427320	DOWN
MSTRG.34469.1	CTI12_AA427330	DOWN
MSTRG.34469.1	CTI12_AA427340	DOWN
MSTRG.41806.2	CTI12_AA513300	DOWN
MSTRG.8040.1	CTI12_AA106480	DOWN
MSTRG.8040.1	CTI12_AA106450	DOWN
MSTRG.8040.1	CTI12_AA106460	DOWN
MSTRG.8040.1	CTI12_AA106470	DOWN
MSTRG.10728.3	CTI12_AA133290	DOWN
MSTRG.10728.3	CTI12_AA133300	DOWN
MSTRG.46384.1	CTI12_AA555650	DOWN
MSTRG.1867.1	CTI12_AA026960	DOWN
MSTRG.1867.1	CTI12_AA026970	DOWN
MSTRG.40228.1	CTI12_AA495130	DOWN
MSTRG.29251.1	CTI12_AA358020	DOWN
MSTRG.29251.1	CTI12_AA358010	DOWN
MSTRG.7263.2	CTI12_AA095420	DOWN
MSTRG.7263.2	CTI12_AA095430	DOWN
MSTRG.26008.1	CTI12_AA263260	DOWN
MSTRG.26008.1	CTI12_AA263250	DOWN
MSTRG.33842.1	CTI12_AA416900	DOWN
MSTRG.33842.1	CTI12_AA416920	DOWN
MSTRG.23338.1	CTI12_AA291530	DOWN
MSTRG.23338.1	CTI12_AA291550	DOWN
MSTRG.23338.1	CTI12_AA291560	DOWN
MSTRG.23338.1	CTI12_AA291570	DOWN
MSTRG.23338.1	CTI12_AA291580	DOWN
MSTRG.14612.1	CTI12_AA188150	DOWN
MSTRG.12039.1	CTI12_AA083580	DOWN
MSTRG.12039.1	CTI12_AA083590	DOWN
MSTRG.12039.1	CTI12_AA083600	DOWN
MSTRG.24954.2	CTI12_AA309860	DOWN
MSTRG.24954.2	CTI12_AA309870	DOWN
MSTRG.50491.1	CTI12_AA619600	DOWN
MSTRG.50491.1	CTI12_AA619610	DOWN
MSTRG.17907.2	CTI12_AA226670	DOWN
MSTRG.17907.2	CTI12_AA226690	DOWN
MSTRG.17907.2	CTI12_AA226730	DOWN
MSTRG.6707.1	CTI12_AA087800	DOWN
MSTRG.6707.1	CTI12_AA087840	DOWN
MSTRG.6707.1	CTI12_AA087860	DOWN
MSTRG.35234.1	CTI12_AA369330	DOWN
MSTRG.35234.1	CTI12_AA369340	DOWN
MSTRG.11858.1	CTI12_AA153710	DOWN
MSTRG.11858.1	CTI12_AA153720	DOWN
MSTRG.7059.1	CTI12_AA093070	DOWN
MSTRG.7059.1	CTI12_AA093090	DOWN
MSTRG.7059.1	CTI12_AA093110	DOWN
MSTRG.7059.1	CTI12_AA093130	DOWN
MSTRG.7059.1	CTI12_AA093150	DOWN
MSTRG.7059.1	CTI12_AA093160	DOWN
MSTRG.7059.1	CTI12_AA093080	DOWN
MSTRG.18472.2	CTI12_AA233720	DOWN
MSTRG.18472.2	CTI12_AA233750	DOWN
MSTRG.18472.2	CTI12_AA233710	DOWN
MSTRG.10302.3	CTI12_AA083420	DOWN
MSTRG.10302.3	CTI12_AA083430	DOWN
MSTRG.10302.3	CTI12_AA083460	DOWN
MSTRG.10302.3	CTI12_AA083480	DOWN
MSTRG.44449.1	CTI12_AA546400	DOWN
MSTRG.912.2	CTI12_AA011460	DOWN
MSTRG.912.2	CTI12_AA011480	DOWN
MSTRG.912.2	CTI12_AA011490	DOWN
MSTRG.912.2	CTI12_AA011500	DOWN
MSTRG.912.2	CTI12_AA011520	DOWN
MSTRG.912.2	CTI12_AA011550	DOWN
MSTRG.912.2	CTI12_AA011560	DOWN
MSTRG.912.2	CTI12_AA011570	DOWN
MSTRG.912.2	CTI12_AA011600	DOWN
MSTRG.912.2	CTI12_AA011530	DOWN
MSTRG.912.2	CTI12_AA011580	DOWN
MSTRG.121.1	CTI12_AA002640	DOWN
MSTRG.27731.1	CTI12_AA343750	DOWN
MSTRG.42846.1	CTI12_AA488340	DOWN
MSTRG.25742.1	CTI12_AA320470	DOWN
MSTRG.38570.3	CTI12_AA476520	DOWN
MSTRG.30357.1	CTI12_AA378250	DOWN
MSTRG.9101.3	CTI12_AA119070	DOWN
MSTRG.9101.3	CTI12_AA119030	DOWN
MSTRG.9101.3	CTI12_AA119040	DOWN
MSTRG.31552.1	CTI12_AA393800	DOWN
MSTRG.31552.1	CTI12_AA393810	DOWN
MSTRG.41681.1	CTI12_AA512210	DOWN
MSTRG.41681.1	CTI12_AA512220	DOWN
MSTRG.41681.1	CTI12_AA512230	DOWN
MSTRG.10788.3	CTI12_AA141040	DOWN
MSTRG.10788.3	CTI12_AA141050	DOWN
MSTRG.10788.3	CTI12_AA141060	DOWN
MSTRG.34212.1	CTI12_AA424400	DOWN
MSTRG.17201.2	CTI12_AA198490	DOWN
MSTRG.17201.2	CTI12_AA198510	DOWN
MSTRG.17201.2	CTI12_AA198520	DOWN
MSTRG.17201.2	CTI12_AA198530	DOWN
MSTRG.12629.1	CTI12_AA163830	DOWN
MSTRG.2501.10	CTI12_AA034330	DOWN
MSTRG.2501.10	CTI12_AA034340	DOWN
MSTRG.2501.10	CTI12_AA034360	DOWN
MSTRG.2501.10	CTI12_AA034410	DOWN
MSTRG.13474.1	CTI12_AA174500	DOWN
MSTRG.26891.2	CTI12_AA279370	DOWN
MSTRG.26891.2	CTI12_AA279380	DOWN
MSTRG.6462.1	CTI12_AA086540	DOWN
MSTRG.6462.1	CTI12_AA086570	DOWN
MSTRG.6462.1	CTI12_AA086580	DOWN
MSTRG.17950.1	CTI12_AA125010	DOWN
MSTRG.17950.1	CTI12_AA125020	DOWN
MSTRG.17950.1	CTI12_AA124990	DOWN
MSTRG.17950.1	CTI12_AA125030	DOWN
MSTRG.10109.2	CTI12_AA072490	DOWN
MSTRG.10109.2	CTI12_AA072510	DOWN
MSTRG.20944.1	CTI12_AA262860	DOWN
MSTRG.29140.1	CTI12_AA361330	DOWN
MSTRG.25603.2	CTI12_AA318950	DOWN
MSTRG.25603.2	CTI12_AA318970	DOWN
MSTRG.33773.4	CTI12_AA417200	DOWN
MSTRG.37857.2	CTI12_AA466700	DOWN
MSTRG.17528.1	CTI12_AA219760	DOWN
MSTRG.17528.1	CTI12_AA219780	DOWN
MSTRG.16398.8	CTI12_AA207810	DOWN
MSTRG.16398.8	CTI12_AA207830	DOWN
MSTRG.13063.2	CTI12_AA168800	DOWN
MSTRG.10197.2	CTI12_AA135560	DOWN
MSTRG.10197.2	CTI12_AA135570	DOWN
MSTRG.10197.2	CTI12_AA135580	DOWN
MSTRG.6235.1	CTI12_AA081690	DOWN
MSTRG.6235.1	CTI12_AA081720	DOWN
MSTRG.6235.1	CTI12_AA081710	DOWN
MSTRG.28605.1	CTI12_AA354300	DOWN
MSTRG.28605.1	CTI12_AA354320	DOWN
MSTRG.28605.1	CTI12_AA354310	DOWN
MSTRG.12915.1	CTI12_AA166110	DOWN
MSTRG.12915.1	CTI12_AA166140	DOWN
MSTRG.12915.1	CTI12_AA166120	DOWN
MSTRG.31985.1	CTI12_AA396840	DOWN
MSTRG.31985.1	CTI12_AA396860	DOWN
MSTRG.31985.1	CTI12_AA396880	DOWN
MSTRG.31985.1	CTI12_AA396890	DOWN
MSTRG.43811.3	CTI12_AA535630	DOWN
MSTRG.21759.5	CTI12_AA273150	DOWN
MSTRG.21759.5	CTI12_AA273160	DOWN
MSTRG.21759.5	CTI12_AA273180	DOWN
MSTRG.28604.2	CTI12_AA354240	DOWN
MSTRG.28604.2	CTI12_AA354250	DOWN
MSTRG.28604.2	CTI12_AA354280	DOWN
MSTRG.26864.1	CTI12_AA331170	DOWN
MSTRG.4206.1	CTI12_AA055360	DOWN
MSTRG.4206.1	CTI12_AA055400	DOWN
MSTRG.6700.1	CTI12_AA087750	DOWN
MSTRG.6700.1	CTI12_AA087760	DOWN
MSTRG.6700.1	CTI12_AA087790	DOWN
MSTRG.10728.2	CTI12_AA133290	DOWN
MSTRG.10728.2	CTI12_AA133300	DOWN
MSTRG.7747.1	CTI12_AA094220	DOWN
MSTRG.7747.1	CTI12_AA094260	DOWN
MSTRG.7747.1	CTI12_AA094230	DOWN
MSTRG.30936.2	CTI12_AA383210	DOWN
MSTRG.30936.2	CTI12_AA383240	DOWN
MSTRG.12685.1	CTI12_AA163690	DOWN
MSTRG.4573.3	CTI12_AA042310	DOWN
MSTRG.16783.1	CTI12_AA212550	DOWN
MSTRG.25971.2	CTI12_AA112900	DOWN
MSTRG.25971.2	CTI12_AA112880	DOWN
MSTRG.25971.2	CTI12_AA112910	DOWN
MSTRG.11416.4	CTI12_AA147920	DOWN
MSTRG.1295.1	CTI12_AA020340	DOWN
MSTRG.1295.1	CTI12_AA020350	DOWN
MSTRG.37775.1	CTI12_AA465430	DOWN
MSTRG.1683.1	CTI12_AA024780	DOWN
MSTRG.1683.1	CTI12_AA024810	DOWN
MSTRG.1683.1	CTI12_AA024830	DOWN
MSTRG.1683.1	CTI12_AA024800	DOWN
MSTRG.1683.1	CTI12_AA024820	DOWN
MSTRG.4006.1	CTI12_AA053380	DOWN
MSTRG.4006.1	CTI12_AA053400	DOWN
MSTRG.8668.1	CTI12_AA114400	DOWN
MSTRG.8668.1	CTI12_AA114380	DOWN

## Sheet: Table S3
Table S3. Genes involved in artemisinin biosynthesis pathway
Pathway	gene	gene number	cdsid	rnaid	ProteinID	gene_name	product
MVA	AACT	gene58060	cds61643	rna61643	PWA38098.1	CTI12_AA584370	product=peroxisomal 3-keto-acyl-CoA thiolase 2
	HMGS	gene2942	cds3198	rna3198	PWA96733.1	CTI12_AA036900	product=3-hydroxy-3-methylglutaryl-CoA synthase
	HMGS	gene22258	cds23873	rna23873	PWA75953.1	CTI12_AA239330	product=3-hydroxy-3-methylglutaryl-CoA synthase
	HMGS	gene27319	cds29321	rna29321	PWA70469.1	CTI12_AA288120	product=3-hydroxy-3-methylglutaryl-CoA synthase
	HMGS	gene56243	cds59766	rna59766	PWA39974.1	CTI12_AA563850	product=3-hydroxy-3-methylglutaryl-CoA synthase
	HMGS	gene45815	cds48890	rna48890	PWA50860.1	CTI12_AA293690	product=3-hydroxy-3-methylglutaryl-CoA synthase
	HMGS	gene43275	cds46222	rna46222	PWA53532.1	CTI12_AA444560	product=3-hydroxy-3-methylglutaryl-CoA synthase
	HMGR	gene18748	cds20127	rna20127	PWA79722.1	CTI12_AA201470	product=3-hydroxy-3-methylglutaryl coenzyme A reductase
	HMGR	gene52731	cds56112	rna56112	PWA43628.1	CTI12_AA533880	product=3-hydroxy-3-methylglutaryl coenzyme A reductase
	HMGR	gene33655	cds36039	rna36039	PWA63720.1	CTI12_AA351220	product=3-hydroxy-3-methyl glutaryl coenzyme A reductase
	HMGR	gene29279	cds31394	rna31394	PWA68387.1	CTI12_AA309270	product=3-hydroxy-3-methylglutaryl-coenzyme A reductase
	HMGR	gene25622	cds27503	rna27503	PWA72297.1	CTI12_AA271980	product=3-hydroxy-3-methylglutaryl-coenzyme A reductase
	HMGR	gene25623	cds27504	rna27504	PWA72298.1	CTI12_AA271990	product=3-hydroxy-3-methylglutaryl-coenzyme A reductase
	HMGR	gene18748	cds20127	rna20127	PWA79722.1	CTI12_AA201470	product=3-hydroxy-3-methylglutaryl coenzyme A reductase
	HMGR	gene15481	cds16637	rna16637	PWA83222.1	CTI12_AA170500	product=3-hydroxy-3-methylglutaryl coenzyme A reductase
	IDI	gene59470	cds63100	rna63100	PWA36642.1	CTI12_AA597910	product=isopentyl diphosphate isomerase 2
	MVK	gene53851	cds57291	rna57291	PWA42448.1	CTI12_AA544710	product=mevalonate kinase
	MVK	gene30934	cds33154	rna33154	PWA66606.1	CTI12_AA325050	product=mevalonate kinase
	MVK	gene45262	cds48309	rna48309	PWA51436.1	CTI12_AA463490	product=mevalonate kinase
	PMK	gene22677	cds24329	rna24329	PWA75498.1	CTI12_AA240740	product=phosphomevalonate kinase
	PMK	gene51377	cds54698	rna54698	PWA45041.1	CTI12_AA521080	product=phosphomevalonate kinase
	PMK	gene54406	cds57862	rna57862	PWA41879.1	CTI12_AA550120	product=phosphomevalonate kinase
	FPS	gene5428	cds5863	rna5863	PWA94011.1	CTI12_AA043570	product=Farnesyl pyrophosphate synthase
	FDS	gene30342	cds32522	rna32522	PWA67236.1	CTI12_AA301560	product=farnesyl diphosphate synthase
	FDS	gene15790	cds16963	rna16963	PWA82893.1	CTI12_AA174930	product=fanesyl diphosphate synthase
	FDS	gene62605	cds66296	rna66296	PWA25058.1	CTI12_AA628520	product=fanesyl diphosphate synthase
MEP	DXS	gene8373	cds9003	rna9003	PWA90879.1	CTI12_AA095890	product=1-deoxy-D-xylulose-5-phosphate synthase
	DXS	gene11040	cds11889	rna11889	PWA87995.1	CTI12_AA123070	product=1-deoxy-D-xylulose-5-phosphate synthase
	DXS	gene52644	cds56025	rna56025	PWA43715.1	CTI12_AA422860	product=1-deoxy-D-xylulose-5-phosphate synthase
	DXR	gene43263	cds46210	rna46210	PWA53544.1	CTI12_AA444110	product=1-deoxy-D-xylulose-5-phosphate reductoisomerase
	DXR	gene16709	cds17953	rna17953	PWA81903.1	CTI12_AA182630	product=1-deoxy-D-xylulose-5-phosphate reductoisomerase
	DXR	gene43263	cds46210	rna46210	PWA53544.1	CTI12_AA444110	product=1-deoxy-D-xylulose-5-phosphate reductoisomerase
	DXR	gene51958	cds55308	rna55308	PWA44437.1	CTI12_AA406890	product=1-deoxy-D-xylulose-5-phosphate reductoisomerase
	HDR	gene24327	cds26120	rna26120	PWA73700.1	CTI12_AA257190	product=4-hydroxy-3-methylbut-2-enyl diphosphate reductase
	HDR	gene8240	cds8861	rna8861	PWA91038.1	CTI12_AA034150	product=4-hydroxy-3-methylbut-2-enyl diphosphate reductase
	HDS	gene1473	cds1591	rna1591	PWA98373.1	CTI12_AA020070	product=4-hydroxy-3-methylbut-2-en-1-yl diphosphate synthase
	HDS	gene62532	cds66222	rna66222	PWA27266.1	CTI12_AA627850	product=(E)-4-hydroxy-3-methylbut-2-enyl diphosphate synthase
	HDS	gene13865	cds14913	rna14913	PWA84972.1	CTI12_AA144020	product=(E)-4-hydroxy-3-methylbut-2-enyl diphosphate synthase
	HDS	gene17785	cds19095	rna19095	PWA80765.1	CTI12_AA192710	product=(E)-4-hydroxy-3-methylbut-2-enyl diphosphate synthase
	LS	gene62326	cds66015	rna66015	PWA31106.1	CTI12_AA625900	product=R-linalool synthase
	LS	gene54802	cds58274	rna58274	PWA41465.1	CTI12_AA553590	product=R-linalool synthase
	LS	gene42871	cds45794	rna45794	PWA53960.1	CTI12_AA440260	product=R-linalool synthase
	LS	gene53780	cds57217	rna57217	PWA42522.1	CTI12_AA543730	product=R-linalool synthase
	LS	gene53781	cds57218	rna57218	PWA42523.1	CTI12_AA543740	product=R-linalool synthase
	LS	gene8282	cds8905	rna8905	PWA90968.1	CTI12_AA094970	product=R-linalool synthase
	LS	gene22472	cds24097	rna24097	PWA75732.1	CTI12_AA240420	product=R-linalool synthase
	BPS	gene14902	cds16022	rna16022	PWA83847.1	CTI12_AA161800	product=(-)-beta-pinene synthase
	BPS	gene18797	cds20180	rna20180	PWA79668.1	CTI12_AA204440	product=(-)-beta-pinene synthase
	BPS	gene60672	cds64325	rna64325	PWA35414.1	CTI12_AA609720	product=(-)-beta-pinene synthase
	MCT	gene33382	cds35749	rna35749	PWA64014.1	CTI12_AA348050	product=4-(cytidine 5'-diphospho)-2-c-methyl-d-erythritol kinase
	CMK	gene48183	cds51369	rna51369	PWA48373.1	CTI12_AA280510	product=4-(cytidine 5'-diphospho)-2-c-methyl-d-erythritol kinase
	CMK	gene48183	cds51370	rna51370	PWA48374.1	CTI12_AA491520	product=4-(cytidine 5'-diphospho)-2-c-methyl-d-erythritol kinase
	CMK	gene48183	cds51371	rna51371	PWA48375.1	CTI12_AA491520	product=4-(cytidine 5'-diphospho)-2-c-methyl-d-erythritol kinase
Artemisnin biosynthesis pathway key enzymes	ADS	gene40459	cds43240	rna43240	PWA56512.1	CTI12_AA415620	product=amorpha-4,11-diene synthase
	ADS	gene40460	cds43241	rna43241	PWA56513.1	CTI12_AA415630	product=amorpha-4,11-diene synthase
	ADS	gene34448	cds36880	rna36880	PWA62882.1	CTI12_AA358910	product=amorpha-4,11-diene synthase
	ADS	gene35372	cds37864	rna37864	PWA61897.1	CTI12_AA348930	product=amorpha-4,11-diene synthase
	ADS	gene25412	cds27272	rna27272	PWA72532.1	CTI12_AA241510	product=amorpha-4,11-diene synthase
	ADS	gene30399	cds32582	rna32582	PWA67179.1	CTI12_AA320470	product=amorpha-4,11-diene synthase
	ADS	gene32739	cds35064	rna35064	PWA64702.1	CTI12_AA339930	product=amorpha-4,11-diene synthase
	CYP	gene56138	cds59658	rna59658	PWA40082.1	CTI12_AA566140	product=cytochrome P450 monooxygenase
	CYP	gene31138	cds33373	rna33373	PWA66382.1	CTI12_AA327760	product=cytochrome P450 monooxygenase
	CYP	gene54767	cds58233	rna58233	PWA41509.1	CTI12_AA553280	product=cytochrome P450 monooxygenase
	CYP	gene53708	cds57141	rna57141	PWA42600.1	CTI12_AA543010	product=cytochrome P450 monooxygenase
	CYP	gene48349	cds51542	rna51542	PWA48203.1	CTI12_AA490860	product=cytochrome P450 monooxygenase
	CYP	gene43535	cds46496	rna46496	PWA53257.1	CTI12_AA445950	product=cytochrome P450 monooxygenase
	CYP	gene39073	cds41785	rna41785	PWA57966.1	CTI12_AA404350	product=cytochrome P450 monooxygenase
	CYP	gene15429	cds16584	rna16584	PWA83285.1	CTI12_AA163980	product=cytochrome P450 monooxygenase
	ALDH1	gene2967	cds3228	rna3228	PWA96689.1	CTI12_AA036970	product=aldehyde dehydrogenase
	CPR	gene47730	cds50895	rna50895	PWA48849.1	CTI12_AA484860	product=cytochrome P450 reductase
	CPR	gene47730	cds50896	rna50896	PWA48850.1	CTI12_AA484860	product=cytochrome P450 reductase
	CPR	gene27203	cds29194	rna29194	PWA70585.1	CTI12_AA286710	product=cytochrome P450 reductase
	CPR	gene54056	cds57501	rna57501	PWA42239.1	CTI12_AA499850	product=cytochrome P450 reductase
	CPR	gene8339	cds8969	rna8969	PWA90936.1	CTI12_AA095830	product=cytochrome P450 reductase
	CPR	gene35542	cds38042	rna38042	PWA61724.1	CTI12_AA370900	product=cytochrome P450 reductase
	DBR2	gene61679	cds65354	rna65354	PWA34386.1	CTI12_AA619640	product=artemisinic aldehyde reductase
	DBR2	gene3991	cds4319	rna4319	PWA95605.1	CTI12_AA049700	product=DBR2
	DBR2	gene3992	cds4320	rna4320	PWA95606.1	CTI12_AA049710	product=artemisinic aldehyde delta-11(13) reductase
	RED1	gene1752	cds1894	rna1894	PWA98072.1	CTI12_AA023380	product=broad substrate reductase/dehydrogenase
Artemisnin biosynthesis competitive pathway key enzymes	SQS	gene26764	cds28721	rna28721	PWA71066.1	CTI12_AA277460	product=squalene synthase
	SQS	gene40068	cds42825	rna42825	PWA56926.1	CTI12_AA414250	product=squalene synthase
	SQS	gene22151	cds23756	rna23756	PWA76081.1	CTI12_AA130160	product=squalene synthase
	SQS	gene18823	cds20208	rna20208	PWA79636.1	CTI12_AA203560	product=squalene synthase
	SQS	gene16999	cds18261	rna18261	PWA81589.1	CTI12_AA097390	product=squalene synthase
	SQS	gene17000	cds18262	rna18262	PWA81590.1	CTI12_AA097400	product=squalene synthase
	BAS	gene3665	cds3973	rna3973	PWA95943.1	CTI12_AA045070	product=beta-amyrin synthase
	BAS	gene36298	cds38850	rna38850	PWA60913.1	CTI12_AA374440	product=beta-amyrin synthase
	BAS	gene45618	cds48682	rna48682	PWA51065.1	CTI12_AA467000	product=beta-amyrin synthase
	BAS	gene45620	cds48684	rna48684	PWA51067.1	CTI12_AA467020	product=beta-amyrin synthase
	BAS	gene48623	cds51825	rna51825	PWA47914.1	CTI12_AA207660	product=beta-amyrin synthase
	BAS	gene51461	cds54785	rna54785	PWA44956.1	CTI12_AA521740	product=beta-amyrin synthase
	BAS	gene54815	cds58288	rna58288	PWA41451.1	CTI12_AA553130	product=beta-amyrin Synthase
	BAS	gene56938	cds60478	rna60478	PWA39260.1	CTI12_AA573430	product=beta-amyrin synthase
	BAS	gene58902	cds62509	rna62509	PWA37231.1	CTI12_AA592510	product=beta-amyrin synthase
	BAS	gene61150	cds64815	rna64815	PWA34924.1	CTI12_AA614450	product=beta-amyrin synthase
	BAS	gene61577	cds65250	rna65250	PWA34490.1	CTI12_AA618560	product=beta-amyrin synthase
	BFS	gene21645	cds23226	rna23226	PWA76613.1	CTI12_AA232700	product=E-beta-farnesene synthase
	BFS	gene21647	cds23228	rna23228	PWA76615.1	CTI12_AA232720	product=E-beta-farnesene synthase
	BFS	gene36938	cds39525	rna39525	PWA60236.1	CTI12_AA381410	product=E-beta-farnesene synthase
	BFS	gene44729	cds47746	rna47746	PWA52002.1	CTI12_AA461200	product=E-beta-farnesene synthase
	BFS	gene45979	cds49059	rna49059	PWA50687.1	CTI12_AA473110	product=E-beta-farnesene synthase
	BFS	gene59640	cds63273	rna63273	PWA36467.1	CTI12_AA599660	product=E-beta-farnesene synthase
	BFS	gene60386	cds64032	rna64032	PWA35708.1	CTI12_AA606980	product=E-beta-farnesene synthase
	CPS	gene37281	cds39890	rna39890	PWA59867.1	CTI12_AA384850	product=beta-caryophyllene synthase
	CPS	gene48415	cds51611	rna51611	PWA48135.1	CTI12_AA493140	product=E-beta-caryophyllene synthase
	CPS	gene54447	cds57904	rna57904	PWA41838.1	CTI12_AA550550	product=Beta-caryophyllene synthase
	CPS	gene55013	cds58496	rna58496	PWA41248.1	CTI12_AA555350	product=Beta-caryophyllene synthase
	CPS	gene57242	cds60790	rna60790	PWA38952.1	CTI12_AA557240	product=E-beta-caryophyllene synthase
	CPS	gene57872	cds61449	rna61449	PWA38292.1	CTI12_AA582720	product=caryophyllene synthase
	ECS	gene28839	cds30931	rna30931	PWA68853.1	CTI12_AA305130	product=Epi-cedrol synthase
	ECS	gene8981	cds9661	rna9661	PWA90236.1	CTI12_AA094210	product=Epi-cedrol synthase
	ECS	gene5040	cds5441	rna5441	PWA94461.1	CTI12_AA062250	product=Epi-cedrol synthase
	ECS	gene5040	cds5442	rna5442	PWA94460.1	CTI12_AA062250	product=Epi-cedrol synthase
	GAS	gene48450	cds51648	rna51648	PWA48096.1	CTI12_AA493970	product=germacrene A synthase
	GAS	gene48450	cds51649	rna51649	PWA48097.1	CTI12_AA493970	product=germacrene A synthase
	GAS	gene13671	cds14701	rna14701	PWA85172.1	CTI12_AA150590	product=germacrene A synthase
	GAS	gene6030	cds6505	rna6505	PWA93383.1	CTI12_AA070440	product=germacrene A synthase

## Sheet: Table S4
Table S4. List of markers used for the PCR experiment
Primer Name	Primer Sequence (5'-3')	Primer used for
ADS_qF	ACAACGGGCACTAAAGCAAC	qRT-PCR
ADS_qR	ATGGCTGAGCTCTTCCTTGT
HMGS_qF	AGCTCCCTGGATGGTAATCG
HMGS_qR	GGGTCCTCCTCTTCAGCTTT
DXS_qF	GGTGGGACCGGGATGAATTT
DXS_qR	TAAGTCCTTCGCACGCCAAT
BAS_qF	AGTTTCGTTGGCTTTCACGC
BAS_qR	ATGTGAAATCCCCACCCACC
MSTRG.33718.2_qF	GGAGCGTTCAAGCAATCGTT
MSTRG.33718.2_qR	AGTGCCCGTTGTATTTCGGT
MSTRG.2697.4_qF	TACCCAATCCCACAAGAGCG
MSTRG.2697.4_qR	CTTGATAGGGCCGTGGTTGT
MSTRG.7250.1_qF	ATTGCCTGACCTTACCCGTG
MSTRG.7250.1_qR	TTGCTAACGCTTCCCTCTCG
MSTRG.30396.1_qF	GGCGCATGTACCAAAGAACG
MSTRG.30396.1_qR	GGGCGGATTGAGTTTGGGTA
Actin_qF	CCAGGCTGTTCAGTCTCTGTAT
Actin_qR	CGCTCGGATTGGATCTTCATCA
